# Supplementary material for: ﻿Description of two new species of the leafhopper genus Pediopsis Burmeister (Hemiptera, Cicadellidae, Eurymelinae, Macropsini) from China
Source: Zookeys. 2023 Feb 22;1149:135–44. doi: 10.3897/zookeys.1149.81434 (PMC10209425; doi:10.3897/zookeys.1149.81434)
Supplement: XML Treatment for Pediopsis [file zookeys.1149.81434-treatment1.xml]

<!DOCTYPE tp:taxon-treatment
  PUBLIC "-//TaxonX//DTD Taxonomic Treatment Publishing DTD v0 20100105//EN" "tax-treatment-NSO.dtd">
<tp:taxon-treatment xmlns:tp="http://www.plazi.org/taxpub"><tp:treatment-meta><kwd-group><label>Taxon classification</label><kwd>
              <named-content content-type="kingdom">Animalia</named-content>
            </kwd><kwd>
              <named-content content-type="order">Hemiptera</named-content>
            </kwd><kwd>
              <named-content content-type="family">Cicadellidae</named-content>
            </kwd></kwd-group><mixed-citation publication-type="journal"><person-group><name><surname>Li</surname><given-names>Hu</given-names></name><name><surname>Dai</surname><given-names>Ran-Huai</given-names></name><name><surname>Webb</surname><given-names>Michael D.</given-names></name></person-group><article-title>﻿Description of two new species of the leafhopper genus <italic><tp:taxon-name><tp:taxon-name-part taxon-name-part-type="genus" reg="Pediopsis">Pediopsis</tp:taxon-name-part></tp:taxon-name></italic> Burmeister (<tp:taxon-name><tp:taxon-name-part taxon-name-part-type="order">Hemiptera</tp:taxon-name-part></tp:taxon-name>, <tp:taxon-name><tp:taxon-name-part taxon-name-part-type="family">Cicadellidae</tp:taxon-name-part></tp:taxon-name>, <tp:taxon-name><tp:taxon-name-part taxon-name-part-type="subfamily">Eurymelinae</tp:taxon-name-part></tp:taxon-name>, <tp:taxon-name><tp:taxon-name-part taxon-name-part-type="tribe">Macropsini</tp:taxon-name-part></tp:taxon-name>) from China</article-title><source>Zookeys</source><day>22</day><month>02</month><year>2023</year><volume>1149</volume><fpage>135</fpage><lpage>144</lpage><pub-id pub-id-type="doi">10.3897/zookeys.1149.81434</pub-id></mixed-citation></tp:treatment-meta><tp:nomenclature><label>﻿Genus</label><tp:taxon-name>
            <object-id xmlns:xlink="http://www.w3.org/1999/xlink" content-type="arpha" xlink:type="simple">D0563FF6-5B19-5D05-B350-D5914CA3CC28</object-id>
            <tp:taxon-name-part taxon-name-part-type="genus" reg="Pediopsis">Pediopsis</tp:taxon-name-part>
          </tp:taxon-name><tp:taxon-authority>Burmeister</tp:taxon-authority><tp:nomenclature-citation-list><tp:nomenclature-citation><tp:taxon-name><tp:taxon-name-part taxon-name-part-type="genus" reg="Bythoscopus">Bythoscopus</tp:taxon-name-part> (<tp:taxon-name-part taxon-name-part-type="subgenus" reg="Pediopsis">Pediopsis</tp:taxon-name-part>)</tp:taxon-name><comment>Burmeister, 1838: 11.</comment></tp:nomenclature-citation><tp:nomenclature-citation><tp:taxon-name>
                <tp:taxon-name-part taxon-name-part-type="genus" reg="Pediopsis">Pediopsis</tp:taxon-name-part>
              </tp:taxon-name><comment>–<xref ref-type="bibr" rid="B11">Kirkaldy 1903</xref>: 214; <xref ref-type="bibr" rid="B9">Hamilton 1980</xref>: 902.</comment></tp:nomenclature-citation></tp:nomenclature-citation-list></tp:nomenclature><tp:treatment-sec sec-type="type species" id="SECID0E1HAC"><title>Type species.</title><p><italic><tp:taxon-name><tp:taxon-name-part taxon-name-part-type="genus" reg="Jassus">Jassus</tp:taxon-name-part><tp:taxon-name-part taxon-name-part-type="species" reg="tiliae">tiliae</tp:taxon-name-part></tp:taxon-name></italic> Germar, 1831, by subsequent designation of <xref ref-type="bibr" rid="B11">Kirkaldy (1903)</xref>.</p></tp:treatment-sec><tp:treatment-sec sec-type="distribution" id="SECID0EPIAC"><title>Distribution.</title><p>Palaearctic, Oriental, Nearctic, and Australian regions.</p></tp:treatment-sec><tp:treatment-sec sec-type="remarks" id="SECID0EUIAC"><title>Remarks.</title><p><italic><tp:taxon-name><tp:taxon-name-part taxon-name-part-type="genus" reg="Pediopsis">Pediopsis</tp:taxon-name-part></tp:taxon-name></italic> can be distinguished by the following combination of features: head across eyes usually distinctly narrower than pronotum, face wider than long, lora relatively large, pronotum frontally declivous and usually with strongly oblique striations, male pygofer without spines or processes, dorsal connective usually strongly developed. The traditional separation of <italic><tp:taxon-name><tp:taxon-name-part taxon-name-part-type="genus" reg="Pediopsis">Pediopsis</tp:taxon-name-part></tp:taxon-name></italic> from <italic><tp:taxon-name><tp:taxon-name-part taxon-name-part-type="genus" reg="Pedionis">Pedionis</tp:taxon-name-part></tp:taxon-name></italic> (<xref ref-type="bibr" rid="B9">Hamilton 1980</xref>) is followed here, but, as more species become known, the two genera may be synonymized. The difficulty in defining <italic><tp:taxon-name><tp:taxon-name-part taxon-name-part-type="genus" reg="Pediopsis">Pediopsis</tp:taxon-name-part></tp:taxon-name></italic> is apparent from the fact that the genus was keyed out in two places in <xref ref-type="bibr" rid="B9">Hamilton’s (1980)</xref> key. At present, the most reliable feature to separate the two genera is the presence or absence of processes or spines on the ventral margin of the male pygofer (absent in <italic><tp:taxon-name><tp:taxon-name-part taxon-name-part-type="genus" reg="Pediopsis">Pediopsis</tp:taxon-name-part></tp:taxon-name></italic> and present in <italic><tp:taxon-name><tp:taxon-name-part taxon-name-part-type="genus" reg="Pedionis">Pedionis</tp:taxon-name-part></tp:taxon-name></italic>).</p><sec sec-type="﻿Checklist to species of Pediopsis from China" id="SECID0EMKAC"><title>﻿Checklist to species of <italic><tp:taxon-name><tp:taxon-name-part taxon-name-part-type="genus" reg="Pediopsis">Pediopsis</tp:taxon-name-part></tp:taxon-name></italic> from China</title><p><italic><tp:taxon-name><tp:taxon-name-part taxon-name-part-type="genus" reg="Pediopsis">P.</tp:taxon-name-part><tp:taxon-name-part taxon-name-part-type="species" reg="albopicta">albopicta</tp:taxon-name-part></tp:taxon-name></italic> Li &amp; Dai, sp. nov. Figs <xref ref-type="fig" rid="F1">1–11</xref>. Distribution. China (Hunan and Guizhou provinces).</p><p><italic><tp:taxon-name><tp:taxon-name-part taxon-name-part-type="genus" reg="Pediopsis">P.</tp:taxon-name-part><tp:taxon-name-part taxon-name-part-type="species" reg="bannaensis">bannaensis</tp:taxon-name-part></tp:taxon-name></italic> Yang &amp; Zhang, 2015: 488, figs 29–39. Distribution. China (Yunnan Province), Thailand.</p><p><italic><tp:taxon-name><tp:taxon-name-part taxon-name-part-type="genus" reg="Pediopsis">P.</tp:taxon-name-part><tp:taxon-name-part taxon-name-part-type="species" reg="cudraniae">cudraniae</tp:taxon-name-part></tp:taxon-name></italic> Cai &amp; Wang, 2005: 206, fig. 1. Distribution. China (Shandong Province).</p><p><italic><tp:taxon-name><tp:taxon-name-part taxon-name-part-type="genus" reg="Pediopsis">P.</tp:taxon-name-part><tp:taxon-name-part taxon-name-part-type="species" reg="femorata">femorata</tp:taxon-name-part></tp:taxon-name></italic> Hamilton, 1980: 919; Figs <xref ref-type="fig" rid="F3">22–26</xref>. Distribution. China (Taiwan).</p><p><italic><tp:taxon-name><tp:taxon-name-part taxon-name-part-type="genus" reg="Pediopsis">P.</tp:taxon-name-part><tp:taxon-name-part taxon-name-part-type="species" reg="kurentsovi">kurentsovi</tp:taxon-name-part></tp:taxon-name></italic> Anufriev, 1971: 95, figs 4–6; 1976: 133. Distribution. China (Hebei, Heilongjiang provinces), Russia.</p><p><italic><tp:taxon-name><tp:taxon-name-part taxon-name-part-type="genus" reg="Pediopsis">P.</tp:taxon-name-part><tp:taxon-name-part taxon-name-part-type="species" reg="ningxiaensis">ningxiaensis</tp:taxon-name-part></tp:taxon-name></italic> Dai &amp; Li, 2013: 961, figs 22–31. Distribution. China (Ningxia Province).</p><p><italic><tp:taxon-name><tp:taxon-name-part taxon-name-part-type="genus" reg="Pediopsis">P.</tp:taxon-name-part><tp:taxon-name-part taxon-name-part-type="species" reg="tiliae">tiliae</tp:taxon-name-part></tp:taxon-name></italic> (Germar, 1831: 14), <xref ref-type="bibr" rid="B9">Hamilton 1980</xref>: 903, fig. 62. Distribution. Widespread in Palaearctic region.</p><p><italic><tp:taxon-name><tp:taxon-name-part taxon-name-part-type="genus" reg="Pediopsis">P.</tp:taxon-name-part><tp:taxon-name-part taxon-name-part-type="species" reg="pianmaensis">pianmaensis</tp:taxon-name-part></tp:taxon-name></italic> Li &amp; Dai, sp. nov. Figs <xref ref-type="fig" rid="F2">12–21</xref>. Distribution. China (Yunnan Province).</p></sec></tp:treatment-sec><tp:treatment-sec><!--Section generated to contain objects referenced in tp:taxon-treatment.--><fig id="F1" position="float" orientation="portrait"><object-id xmlns:xlink="http://www.w3.org/1999/xlink" content-type="doi" xlink:type="simple">10.3897/zookeys.1149.81434.figures1-11</object-id><object-id xmlns:xlink="http://www.w3.org/1999/xlink" content-type="arpha" xlink:type="simple">07A3294B-9918-50B0-BF59-BF4A2B78FF70</object-id><label>Figures 1–11.</label><caption><p><italic><tp:taxon-name><tp:taxon-name-part taxon-name-part-type="genus" reg="Pediopsis">Pediopsis</tp:taxon-name-part><tp:taxon-name-part taxon-name-part-type="species" reg="albopicta">albopicta</tp:taxon-name-part></tp:taxon-name></italic> sp. nov. <bold>1</bold> male habitus, dorsal view <bold>2</bold> male habitus, lateral view <bold>3</bold> face <bold>4</bold> forewing <bold>5</bold> male pygofer and subgenital plate, lateral view <bold>6</bold> dorsal connective, lateral view <bold>7</bold> style, lateral view <bold>8</bold> connective, ventral view <bold>9</bold> connective, lateral view <bold>10</bold> aedeagus, lateral view <bold>11</bold> aedeagus, ventral view. Scale bars: 1 mm (<bold>1, 2</bold>); 0.5 mm (<bold>3</bold>).</p></caption><graphic xmlns:xlink="http://www.w3.org/1999/xlink" xlink:href="zookeys-1149-135_article-81434__-g001.jpg" position="float" orientation="portrait" xlink:type="simple" id="oo_814387.jpg"><uri content-type="original_file" xlink:type="simple">https://binary.pensoft.net/fig/814387</uri></graphic></fig><fig id="F3" position="float" orientation="portrait"><object-id xmlns:xlink="http://www.w3.org/1999/xlink" content-type="doi" xlink:type="simple">10.3897/zookeys.1149.81434.figures22-26</object-id><object-id xmlns:xlink="http://www.w3.org/1999/xlink" content-type="arpha" xlink:type="simple">B0ADEF73-9F57-5BBC-B8E6-058A6E20A3B8</object-id><label>Figures 22–26.</label><caption><p>Female holotype of <italic><tp:taxon-name><tp:taxon-name-part taxon-name-part-type="genus" reg="Pediopsis">Pediopsis</tp:taxon-name-part><tp:taxon-name-part taxon-name-part-type="species" reg="femorata">femorata</tp:taxon-name-part></tp:taxon-name></italic> Hamilton <bold>22</bold> habitus, dorsal view <bold>23</bold> labels <bold>24</bold> face, frontal view <bold>25</bold> habitus, lateral view <bold>26</bold> habitus, ventral view. Scale bars: 1 mm. Images © North Carolina State University.</p></caption><graphic xmlns:xlink="http://www.w3.org/1999/xlink" xlink:href="zookeys-1149-135_article-81434__-g003.jpg" position="float" orientation="portrait" xlink:type="simple" id="oo_814389.jpg"><uri content-type="original_file" xlink:type="simple">https://binary.pensoft.net/fig/814389</uri></graphic></fig><fig id="F2" position="float" orientation="portrait"><object-id xmlns:xlink="http://www.w3.org/1999/xlink" content-type="doi" xlink:type="simple">10.3897/zookeys.1149.81434.figures12-21</object-id><object-id xmlns:xlink="http://www.w3.org/1999/xlink" content-type="arpha" xlink:type="simple">691FBF0C-4C80-57C0-A62B-7DF9745A72C5</object-id><label>Figures 12–21.</label><caption><p><italic><tp:taxon-name><tp:taxon-name-part taxon-name-part-type="genus" reg="Pediopsis">Pediopsis</tp:taxon-name-part><tp:taxon-name-part taxon-name-part-type="species" reg="pianmaensis">pianmaensis</tp:taxon-name-part></tp:taxon-name></italic> sp. nov. <bold>12</bold> male habitus, dorsal view <bold>13</bold> face <bold>14</bold> forewing <bold>15</bold> male pygofer and subgenital plate, lateral view <bold>16</bold> dorsal connective, lateral view <bold>17</bold> style, lateral view <bold>18</bold> connective, dorsal view <bold>19</bold> connective, lateral view <bold>20</bold> aedeagus, later view <bold>21</bold> aedeagus, ventral view. Scale bars: 1 mm (<bold>12, 14</bold>); 0.5 mm (<bold>13</bold>).</p></caption><graphic xmlns:xlink="http://www.w3.org/1999/xlink" xlink:href="zookeys-1149-135_article-81434__-g002.jpg" position="float" orientation="portrait" xlink:type="simple" id="oo_814388.jpg"><uri content-type="original_file" xlink:type="simple">https://binary.pensoft.net/fig/814388</uri></graphic></fig></tp:treatment-sec><ref-list><ref id="B11"><mixed-citation xmlns:xlink="http://www.w3.org/1999/xlink" xlink:type="simple"><person-group><name name-style="western"><surname>Kirkaldy</surname><given-names>GW</given-names></name></person-group> (<year>1903</year>) <article-title>On the nomenclature of the genera of the <tp:taxon-name><tp:taxon-name-part taxon-name-part-type="order">Rhynchota</tp:taxon-name-part></tp:taxon-name>; <tp:taxon-name><tp:taxon-name-part taxon-name-part-type="suborder">Heteroptera</tp:taxon-name-part></tp:taxon-name>, and auchenorrhynchous <tp:taxon-name><tp:taxon-name-part taxon-name-part-type="suborder">Homoptera</tp:taxon-name-part></tp:taxon-name> – Part V.</article-title><source>Entomologist</source><volume>36</volume>: <fpage>213</fpage>–<lpage>216</lpage>.</mixed-citation></ref><ref id="B9"><mixed-citation xmlns:xlink="http://www.w3.org/1999/xlink" xlink:type="simple"><person-group><name name-style="western"><surname>Hamilton</surname><given-names>KGA</given-names></name></person-group> (<year>1980</year>) <article-title>Contributions to the study of the world <tp:taxon-name><tp:taxon-name-part taxon-name-part-type="tribe">Macropsini</tp:taxon-name-part></tp:taxon-name> (<tp:taxon-name><tp:taxon-name-part taxon-name-part-type="order">Rhynchota</tp:taxon-name-part></tp:taxon-name>: <tp:taxon-name><tp:taxon-name-part taxon-name-part-type="suborder">Homoptera</tp:taxon-name-part></tp:taxon-name>: <tp:taxon-name><tp:taxon-name-part taxon-name-part-type="family">Cicadellidae</tp:taxon-name-part></tp:taxon-name>).</article-title><source>Canadian Entomologist</source><volume>112</volume>(<issue>9</issue>): <fpage>875</fpage>–<lpage>932</lpage>. <ext-link xlink:href="10.4039/Ent112875-9" ext-link-type="doi" xlink:type="simple">https://doi.org/10.4039/Ent112875-9</ext-link></mixed-citation></ref></ref-list></tp:taxon-treatment>
