# Supplementary material for: ﻿Description of two new species of the leafhopper genus Pediopsis Burmeister (Hemiptera, Cicadellidae, Eurymelinae, Macropsini) from China
Source: Zookeys. 2023 Feb 22;1149:135–44. doi: 10.3897/zookeys.1149.81434 (PMC10209425; doi:10.3897/zookeys.1149.81434)
Supplement: XML Treatment for Pediopsis albopicta [file zookeys.1149.81434-treatment2.xml]

<!DOCTYPE tp:taxon-treatment
  PUBLIC "-//TaxonX//DTD Taxonomic Treatment Publishing DTD v0 20100105//EN" "tax-treatment-NSO.dtd">
<tp:taxon-treatment xmlns:tp="http://www.plazi.org/taxpub"><tp:treatment-meta><kwd-group><label>Taxon classification</label><kwd>
              <named-content content-type="kingdom">Animalia</named-content>
            </kwd><kwd>
              <named-content content-type="order">Hemiptera</named-content>
            </kwd><kwd>
              <named-content content-type="family">Cicadellidae</named-content>
            </kwd></kwd-group><mixed-citation publication-type="journal"><person-group><name><surname>Li</surname><given-names>Hu</given-names></name><name><surname>Dai</surname><given-names>Ran-Huai</given-names></name><name><surname>Webb</surname><given-names>Michael D.</given-names></name></person-group><article-title>﻿Description of two new species of the leafhopper genus <italic><tp:taxon-name><tp:taxon-name-part taxon-name-part-type="genus" reg="Pediopsis">Pediopsis</tp:taxon-name-part></tp:taxon-name></italic> Burmeister (<tp:taxon-name><tp:taxon-name-part taxon-name-part-type="order">Hemiptera</tp:taxon-name-part></tp:taxon-name>, <tp:taxon-name><tp:taxon-name-part taxon-name-part-type="family">Cicadellidae</tp:taxon-name-part></tp:taxon-name>, <tp:taxon-name><tp:taxon-name-part taxon-name-part-type="subfamily">Eurymelinae</tp:taxon-name-part></tp:taxon-name>, <tp:taxon-name><tp:taxon-name-part taxon-name-part-type="tribe">Macropsini</tp:taxon-name-part></tp:taxon-name>) from China</article-title><source>Zookeys</source><day>22</day><month>02</month><year>2023</year><volume>1149</volume><fpage>135</fpage><lpage>144</lpage><pub-id pub-id-type="doi">10.3897/zookeys.1149.81434</pub-id></mixed-citation></tp:treatment-meta><tp:nomenclature><label>﻿</label><tp:taxon-name>
            <object-id xmlns:xlink="http://www.w3.org/1999/xlink" content-type="arpha" xlink:type="simple">605F33D4-5F1E-5A2B-8146-104FF5BE43E2</object-id>
            <tp:taxon-name-part taxon-name-part-type="genus" reg="Pediopsis">Pediopsis</tp:taxon-name-part>
            <tp:taxon-name-part taxon-name-part-type="species" reg="albopicta">albopicta</tp:taxon-name-part>
            <object-id xmlns:xlink="http://www.w3.org/1999/xlink" content-type="zoobank" xlink:type="simple">https://zoobank.org/75EF8204-6352-4FD0-81AC-965941C9C833</object-id>
          </tp:taxon-name><tp:taxon-authority>Li &amp; Dai</tp:taxon-authority><tp:taxon-status xmlns:xlink="http://www.w3.org/1999/xlink" xlink:type="simple">sp. nov.</tp:taxon-status><xref ref-type="fig" rid="F1">Figs 1–11</xref></tp:nomenclature><tp:treatment-sec sec-type="material" id="SECID0ELLAE"><title>Examined material.</title><p><bold><italic>Holotype</italic></bold> ♂, China: Hunan Province, Badagongshan National Natural Reserve, Tianpingshan, 5.viii.2013, collected by Hu Li. <bold><italic>Paratypes</italic></bold> 1 ♂, same data as holotype, except 3.viii.2013; 1 ♀, Guizhou Province, Shiqian County, Fodingshan National Natural Reserve, 15.viii.1991, collected by Xiang-Sheng Chen.</p></tp:treatment-sec><tp:treatment-sec sec-type="description" id="SECID0EZLAE"><title>Description.</title><p><bold><italic>Body color</italic></bold> (Figs <xref ref-type="fig" rid="F1">1–3</xref>). Body background color black to dark brown. Head and face (Fig. <xref ref-type="fig" rid="F1">3</xref>) yellowish, with dark spots or stripes, frontoclypeus slightly milky white, eyes dark brown with reddish tinge, fading to gray; ocelli dark; apex of anteclypeus and gena black. Pronotum (Fig. <xref ref-type="fig" rid="F1">1</xref>) with anterior half dark brown, posterior half gray, striations on surface darker. Mesonotum (Fig. <xref ref-type="fig" rid="F1">1</xref>) evenly black with white tip. Forewing (Figs <xref ref-type="fig" rid="F1">1</xref>, <xref ref-type="fig" rid="F1">2</xref>) brown, with several transparent patches at midlength and subapically; veins black with clear white spots. Legs yellowish with black or brown patches.</p><p><bold><italic>Body appearance</italic></bold> (Figs <xref ref-type="fig" rid="F1">1–4</xref>). Head across eyes (Fig. <xref ref-type="fig" rid="F1">1</xref>) clearly narrower than pronotum; crown short with anterior and posterior margins almost parallel. Face (Fig. <xref ref-type="fig" rid="F1">3</xref>) as long as wide across eyes, surface with clear punctures and striations, central region slightly tumid frontally, distance between ocelli relatively large, approximately 8× that from ocellus to adjacent eye. Pronotum (Figs <xref ref-type="fig" rid="F1">1</xref>, <xref ref-type="fig" rid="F1">2</xref>) broad, 2.4× wider than long, with strongly oblique striations. Mesonotum (Fig. <xref ref-type="fig" rid="F1">1</xref>) 1.5× longer than pronotum. Forewing (Figs <xref ref-type="fig" rid="F1">1</xref>, <xref ref-type="fig" rid="F1">2</xref>, <xref ref-type="fig" rid="F1">4</xref>) with three subapical and four apical cells, venation prominent.</p><p><bold><italic>Male genitalia</italic></bold> (Figs <xref ref-type="fig" rid="F1">5–11</xref>). Pygofer (Fig. <xref ref-type="fig" rid="F1">5</xref>) broad basally, lobe short and stout, caudal margin truncated, slightly depressed medially, ventral margin smoothly curved, with scattered marginal setae. Subgenital plate (Fig. <xref ref-type="fig" rid="F1">5</xref>) slender, of equal width throughout length, with relatively long hair-like setae, its length as long as ventral margin of pygofer. Dorsal connective (Fig. <xref ref-type="fig" rid="F1">6</xref>) strongly developed, S-shaped, with long slender process produced on ventral margin directed caudad and twisted. Style (Fig. <xref ref-type="fig" rid="F1">7</xref>) with apophysis stout, angled dorsally at basal 1/3, gradually tapering to pointed apex, with few marginal setae. Connective as in Figs <xref ref-type="fig" rid="F1">8</xref>, <xref ref-type="fig" rid="F1">9</xref>. Aedeagus (Figs <xref ref-type="fig" rid="F1">10</xref>, <xref ref-type="fig" rid="F1">11</xref>) with basal apodeme and shaft short, the latter shorter than 1/2 length of whole aedeagus, tapered in lateral view to truncate apex, bent dorsally.</p><fig id="F1" position="float" orientation="portrait"><object-id xmlns:xlink="http://www.w3.org/1999/xlink" content-type="doi" xlink:type="simple">10.3897/zookeys.1149.81434.figures1-11</object-id><object-id xmlns:xlink="http://www.w3.org/1999/xlink" content-type="arpha" xlink:type="simple">07A3294B-9918-50B0-BF59-BF4A2B78FF70</object-id><label>Figures 1–11.</label><caption><p><italic><tp:taxon-name><tp:taxon-name-part taxon-name-part-type="genus" reg="Pediopsis">Pediopsis</tp:taxon-name-part><tp:taxon-name-part taxon-name-part-type="species" reg="albopicta">albopicta</tp:taxon-name-part></tp:taxon-name></italic> sp. nov. <bold>1</bold> male habitus, dorsal view <bold>2</bold> male habitus, lateral view <bold>3</bold> face <bold>4</bold> forewing <bold>5</bold> male pygofer and subgenital plate, lateral view <bold>6</bold> dorsal connective, lateral view <bold>7</bold> style, lateral view <bold>8</bold> connective, ventral view <bold>9</bold> connective, lateral view <bold>10</bold> aedeagus, lateral view <bold>11</bold> aedeagus, ventral view. Scale bars: 1 mm (<bold>1, 2</bold>); 0.5 mm (<bold>3</bold>).</p></caption><graphic xmlns:xlink="http://www.w3.org/1999/xlink" xlink:href="zookeys-1149-135_article-81434__-g001.jpg" position="float" orientation="portrait" xlink:type="simple" id="oo_814387.jpg"><uri content-type="original_file" xlink:type="simple">https://binary.pensoft.net/fig/814387</uri></graphic></fig></tp:treatment-sec><tp:treatment-sec sec-type="description" id="SECID0EERAE"><title>Measurement.</title><p>Body length (including tegmen): 4.3 mm.</p></tp:treatment-sec><tp:treatment-sec sec-type="distribution" id="SECID0EJRAE"><title>Distribution.</title><p>China (Hunan and Guizhou provinces).</p></tp:treatment-sec><tp:treatment-sec sec-type="etymology" id="SECID0EORAE"><title>Etymology.</title><p>The specific epithet of the new species is derived from the Latin words <italic>albus</italic> (white) and <italic>picta</italic> (spot), referring to the white tip of the mesonotum and white spots on the forewing veins.</p></tp:treatment-sec><tp:treatment-sec sec-type="remarks" id="SECID0EYRAE"><title>Remarks.</title><p>This species can be readily separated from other congeners by the contrasting color pattern of its mesonotum, white spotted forewing veins, and different shape of the aedeagus and dorsal connective.</p></tp:treatment-sec></tp:taxon-treatment>
