# Supplementary material for: ﻿Description of two new species of the leafhopper genus Pediopsis Burmeister (Hemiptera, Cicadellidae, Eurymelinae, Macropsini) from China
Source: Zookeys. 2023 Feb 22;1149:135–44. doi: 10.3897/zookeys.1149.81434 (PMC10209425; doi:10.3897/zookeys.1149.81434)
Supplement: XML Treatment for Pediopsis pianmaensis [file zookeys.1149.81434-treatment3.xml]

<!DOCTYPE tp:taxon-treatment
  PUBLIC "-//TaxonX//DTD Taxonomic Treatment Publishing DTD v0 20100105//EN" "tax-treatment-NSO.dtd">
<tp:taxon-treatment xmlns:tp="http://www.plazi.org/taxpub"><tp:treatment-meta><kwd-group><label>Taxon classification</label><kwd>
              <named-content content-type="kingdom">Animalia</named-content>
            </kwd><kwd>
              <named-content content-type="order">Hemiptera</named-content>
            </kwd><kwd>
              <named-content content-type="family">Cicadellidae</named-content>
            </kwd></kwd-group><mixed-citation publication-type="journal"><person-group><name><surname>Li</surname><given-names>Hu</given-names></name><name><surname>Dai</surname><given-names>Ran-Huai</given-names></name><name><surname>Webb</surname><given-names>Michael D.</given-names></name></person-group><article-title>﻿Description of two new species of the leafhopper genus <italic><tp:taxon-name><tp:taxon-name-part taxon-name-part-type="genus" reg="Pediopsis">Pediopsis</tp:taxon-name-part></tp:taxon-name></italic> Burmeister (<tp:taxon-name><tp:taxon-name-part taxon-name-part-type="order">Hemiptera</tp:taxon-name-part></tp:taxon-name>, <tp:taxon-name><tp:taxon-name-part taxon-name-part-type="family">Cicadellidae</tp:taxon-name-part></tp:taxon-name>, <tp:taxon-name><tp:taxon-name-part taxon-name-part-type="subfamily">Eurymelinae</tp:taxon-name-part></tp:taxon-name>, <tp:taxon-name><tp:taxon-name-part taxon-name-part-type="tribe">Macropsini</tp:taxon-name-part></tp:taxon-name>) from China</article-title><source>Zookeys</source><day>22</day><month>02</month><year>2023</year><volume>1149</volume><fpage>135</fpage><lpage>144</lpage><pub-id pub-id-type="doi">10.3897/zookeys.1149.81434</pub-id></mixed-citation></tp:treatment-meta><tp:nomenclature><label>﻿</label><tp:taxon-name>
            <object-id xmlns:xlink="http://www.w3.org/1999/xlink" content-type="arpha" xlink:type="simple">1FD2945C-2CF7-58AC-B5C9-B6BE42DF7503</object-id>
            <tp:taxon-name-part taxon-name-part-type="genus" reg="Pediopsis">Pediopsis</tp:taxon-name-part>
            <tp:taxon-name-part taxon-name-part-type="species" reg="pianmaensis">pianmaensis</tp:taxon-name-part>
            <object-id xmlns:xlink="http://www.w3.org/1999/xlink" content-type="zoobank" xlink:type="simple">https://zoobank.org/F032A413-DF1C-4426-91C5-DE6DF8487C88</object-id>
          </tp:taxon-name><tp:taxon-authority>Li &amp; Dai</tp:taxon-authority><tp:taxon-status xmlns:xlink="http://www.w3.org/1999/xlink" xlink:type="simple">sp. nov.</tp:taxon-status><xref ref-type="fig" rid="F2">Figs 12–21</xref></tp:nomenclature><tp:treatment-sec sec-type="material" id="SECID0ELTAE"><title>Examined material.</title><p><bold><italic>Holotype</italic></bold> ♂, China: Yunnan Province, Lushui City, Pianma Town, <named-content xmlns:xlink="http://www.w3.org/1999/xlink" content-type="dwc:verbatimCoordinates" xlink:type="simple"><named-content content-type="geo-json" specific-use="{&#34;type&#34;:&#34;Point&#34;,&#34;coordinates&#34;:[98.631944,26.009444]}" id="NCID0EZTAE" xlink:type="simple">26°0'34"N, 98°37'55"E</named-content></named-content>, 26.v.2019, collected by Jia-Jia Wang and Chao Zhang.</p></tp:treatment-sec><tp:treatment-sec sec-type="description" id="SECID0E5TAE"><title>Description.</title><p><bold><italic>Body color</italic></bold> (Figs <xref ref-type="fig" rid="F2">12–14</xref>). Specimen from alcohol. Yellowish to dark brown, striations on head, face, and pronotum same color as those of ground color. Head (Figs <xref ref-type="fig" rid="F2">12</xref>, <xref ref-type="fig" rid="F2">13</xref>) yellowish, face with dark brown spot at upper central region, eyes brown with gray tinge, ocelli yellow, lower parts of ocelli slightly brown, anteclypeus with brown macula. Pronotum (Fig. <xref ref-type="fig" rid="F2">12</xref>) yellowish on anterior areas, especially those near eyes, then gradually darkening to almost black at posterior part. Mesonotum (Fig. <xref ref-type="fig" rid="F2">12</xref>) evenly black, with small yellowish tip. Forewing (Fig. <xref ref-type="fig" rid="F2">12</xref>) dark brown to almost black on basal part, veins black. Legs yellow with brown markings.</p><p><bold><italic>Body appearance</italic></bold> (Fig. <xref ref-type="fig" rid="F2">12</xref>). Head across eyes (Fig. <xref ref-type="fig" rid="F2">13</xref>) slightly narrower than pronotum; crown short, almost parallel sided. Face (Fig. <xref ref-type="fig" rid="F2">13</xref>) including eyes 1.2× wider than its length; distance between ocelli nearly 4× that from ocellus to adjacent eye. Pronotum (Fig. <xref ref-type="fig" rid="F2">12</xref>) 2.2× wider than long, with striations nearly transverse. Mesonotum (Fig. <xref ref-type="fig" rid="F2">12</xref>) 1.3× longer than pronotum. Forewing (Fig. <xref ref-type="fig" rid="F2">14</xref>) with two subapical and three apical cells, venation prominent.</p><p><bold><italic>Male genitalia</italic></bold> (Figs <xref ref-type="fig" rid="F2">15–21</xref>). Pygofer (Fig. <xref ref-type="fig" rid="F2">15</xref>) slightly prolonged caudally. Subgenital plate (Fig. <xref ref-type="fig" rid="F2">15</xref>) slender, slightly longer than ventral margin of pygofer, apical 1/2 with scattered setae. Dorsal connective (Fig. <xref ref-type="fig" rid="F2">16</xref>) relatively simple, S-shaped with apex broad and tapering to acute ventrally directed tip. Style (Fig. <xref ref-type="fig" rid="F2">17</xref>) with apophysis relatively straight, slightly widening to truncate apex, with marginal setae. Connective as in Figs <xref ref-type="fig" rid="F2">18</xref>, <xref ref-type="fig" rid="F2">19</xref>. Aedeagus (Figs <xref ref-type="fig" rid="F2">20</xref>, <xref ref-type="fig" rid="F2">21</xref>) with dorsal apodeme and preatrium short, shaft in lateral view broad basally, thereafter tapered to upturned apex, in ventral view expanded distally with conically rounded apex.</p><fig id="F2" position="float" orientation="portrait"><object-id xmlns:xlink="http://www.w3.org/1999/xlink" content-type="doi" xlink:type="simple">10.3897/zookeys.1149.81434.figures12-21</object-id><object-id xmlns:xlink="http://www.w3.org/1999/xlink" content-type="arpha" xlink:type="simple">691FBF0C-4C80-57C0-A62B-7DF9745A72C5</object-id><label>Figures 12–21.</label><caption><p><italic><tp:taxon-name><tp:taxon-name-part taxon-name-part-type="genus" reg="Pediopsis">Pediopsis</tp:taxon-name-part><tp:taxon-name-part taxon-name-part-type="species" reg="pianmaensis">pianmaensis</tp:taxon-name-part></tp:taxon-name></italic> sp. nov. <bold>12</bold> male habitus, dorsal view <bold>13</bold> face <bold>14</bold> forewing <bold>15</bold> male pygofer and subgenital plate, lateral view <bold>16</bold> dorsal connective, lateral view <bold>17</bold> style, lateral view <bold>18</bold> connective, dorsal view <bold>19</bold> connective, lateral view <bold>20</bold> aedeagus, later view <bold>21</bold> aedeagus, ventral view. Scale bars: 1 mm (<bold>12, 14</bold>); 0.5 mm (<bold>13</bold>).</p></caption><graphic xmlns:xlink="http://www.w3.org/1999/xlink" xlink:href="zookeys-1149-135_article-81434__-g002.jpg" position="float" orientation="portrait" xlink:type="simple" id="oo_814388.jpg"><uri content-type="original_file" xlink:type="simple">https://binary.pensoft.net/fig/814388</uri></graphic></fig></tp:treatment-sec><tp:treatment-sec sec-type="description" id="SECID0E2YAE"><title>Measurement.</title><p>Body length (including tegmen): 5.1 mm.</p></tp:treatment-sec><tp:treatment-sec sec-type="distribution" id="SECID0EAZAE"><title>Distribution.</title><p>China (Yunnan Province).</p></tp:treatment-sec><tp:treatment-sec sec-type="etymology" id="SECID0EFZAE"><title>Etymology.</title><p>The specific epithet refers to the type locality of the new species, Pianma Town (Yunnan Province), combined with the Latin suffix -<italic>ensis</italic>, meaning “pertaining to”.</p></tp:treatment-sec><tp:treatment-sec sec-type="remarks" id="SECID0ENZAE"><title>Remarks.</title><p>The new species can be distinguished from all other congeners by its darker body color, forewing with two ante-apical cells, simple aedeagus, and S-shaped dorsal connective.</p></tp:treatment-sec></tp:taxon-treatment>
