# Supplementary material for: ﻿Description of two new species of the leafhopper genus Pediopsis Burmeister (Hemiptera, Cicadellidae, Eurymelinae, Macropsini) from China
Source: Zookeys. 2023 Feb 22;1149:135–44. doi: 10.3897/zookeys.1149.81434 (PMC10209425; doi:10.3897/zookeys.1149.81434)
Supplement: XML Treatment for Pediopsis femorata [file zookeys.1149.81434-treatment5.xml]

<!DOCTYPE tp:taxon-treatment
  PUBLIC "-//TaxonX//DTD Taxonomic Treatment Publishing DTD v0 20100105//EN" "tax-treatment-NSO.dtd">
<tp:taxon-treatment xmlns:tp="http://www.plazi.org/taxpub"><tp:treatment-meta><kwd-group><label>Taxon classification</label><kwd>
              <named-content content-type="kingdom">Animalia</named-content>
            </kwd><kwd>
              <named-content content-type="order">Hemiptera</named-content>
            </kwd><kwd>
              <named-content content-type="family">Cicadellidae</named-content>
            </kwd></kwd-group><mixed-citation publication-type="journal"><person-group><name><surname>Li</surname><given-names>Hu</given-names></name><name><surname>Dai</surname><given-names>Ran-Huai</given-names></name><name><surname>Webb</surname><given-names>Michael D.</given-names></name></person-group><article-title>﻿Description of two new species of the leafhopper genus <italic><tp:taxon-name><tp:taxon-name-part taxon-name-part-type="genus" reg="Pediopsis">Pediopsis</tp:taxon-name-part></tp:taxon-name></italic> Burmeister (<tp:taxon-name><tp:taxon-name-part taxon-name-part-type="order">Hemiptera</tp:taxon-name-part></tp:taxon-name>, <tp:taxon-name><tp:taxon-name-part taxon-name-part-type="family">Cicadellidae</tp:taxon-name-part></tp:taxon-name>, <tp:taxon-name><tp:taxon-name-part taxon-name-part-type="subfamily">Eurymelinae</tp:taxon-name-part></tp:taxon-name>, <tp:taxon-name><tp:taxon-name-part taxon-name-part-type="tribe">Macropsini</tp:taxon-name-part></tp:taxon-name>) from China</article-title><source>Zookeys</source><day>22</day><month>02</month><year>2023</year><volume>1149</volume><fpage>135</fpage><lpage>144</lpage><pub-id pub-id-type="doi">10.3897/zookeys.1149.81434</pub-id></mixed-citation></tp:treatment-meta><tp:nomenclature><label>﻿</label><tp:taxon-name>
            <object-id xmlns:xlink="http://www.w3.org/1999/xlink" content-type="arpha" xlink:type="simple">308E94D0-FD92-5F20-8939-006A134C016C</object-id>
            <tp:taxon-name-part taxon-name-part-type="genus" reg="Pediopsis">Pediopsis</tp:taxon-name-part>
            <tp:taxon-name-part taxon-name-part-type="species" reg="femorata">femorata</tp:taxon-name-part>
          </tp:taxon-name><tp:taxon-authority>Hamilton</tp:taxon-authority><xref ref-type="fig" rid="F3">Figs 22–26</xref><tp:nomenclature-citation-list><tp:nomenclature-citation><tp:taxon-name>
                <tp:taxon-name-part taxon-name-part-type="genus" reg="Pediopsis">Pediopsis</tp:taxon-name-part>
                <tp:taxon-name-part taxon-name-part-type="species" reg="femorata">femorata</tp:taxon-name-part>
              </tp:taxon-name><comment>Hamilton, 1980: 919.</comment></tp:nomenclature-citation><tp:nomenclature-citation><tp:taxon-name>
                <tp:taxon-name-part taxon-name-part-type="genus" reg="Pediopsoides">Pediopsoides</tp:taxon-name-part>
                <tp:taxon-name-part taxon-name-part-type="species" reg="femorata">femorata</tp:taxon-name-part>
              </tp:taxon-name><comment>–<xref ref-type="bibr" rid="B10">Huang and Viraktamath 1993</xref>: 365, misapplication?</comment></tp:nomenclature-citation><tp:nomenclature-citation><tp:taxon-name>
                <tp:taxon-name-part taxon-name-part-type="genus" reg="Pediopsis">Pediopsis</tp:taxon-name-part>
                <tp:taxon-name-part taxon-name-part-type="species" reg="femorata">femorata</tp:taxon-name-part>
              </tp:taxon-name><comment>–<xref ref-type="bibr" rid="B6">Dai et al. 2018</xref>: 188.</comment></tp:nomenclature-citation></tp:nomenclature-citation-list></tp:nomenclature><tp:treatment-sec sec-type="remarks" id="SECID0EF5AE"><title>Remarks.</title><p>This species was described based on the female type from Taiwan island, China. Subsequently, <xref ref-type="bibr" rid="B10">Huang and Viraktamath (1993)</xref> moved it into <italic><tp:taxon-name><tp:taxon-name-part taxon-name-part-type="genus" reg="Pediopsoides">Pediopsoides</tp:taxon-name-part></tp:taxon-name></italic> Matsumura according to their own specimens from Taiwan. However, <xref ref-type="bibr" rid="B6">Dai et al. (2018)</xref> studied the material examined by <xref ref-type="bibr" rid="B9">Hamilton (1980)</xref> and <xref ref-type="bibr" rid="B10">Huang and Viraktamath (1993)</xref> and considered <xref ref-type="bibr" rid="B10">Huang and Viraktamath’s (1993)</xref> identification of <italic><tp:taxon-name><tp:taxon-name-part taxon-name-part-type="genus" reg="Pediopsoides">Pediopsoides</tp:taxon-name-part><tp:taxon-name-part taxon-name-part-type="species" reg="femorata">femorata</tp:taxon-name-part></tp:taxon-name></italic> to be a misidentification and gave it a new name; it may or may not be a new species of <italic><tp:taxon-name><tp:taxon-name-part taxon-name-part-type="genus" reg="Pediopsoides">Pediopsoides</tp:taxon-name-part></tp:taxon-name></italic> (see Li et al. in prep.).</p><fig id="F3" position="float" orientation="portrait"><object-id xmlns:xlink="http://www.w3.org/1999/xlink" content-type="doi" xlink:type="simple">10.3897/zookeys.1149.81434.figures22-26</object-id><object-id xmlns:xlink="http://www.w3.org/1999/xlink" content-type="arpha" xlink:type="simple">B0ADEF73-9F57-5BBC-B8E6-058A6E20A3B8</object-id><label>Figures 22–26.</label><caption><p>Female holotype of <italic><tp:taxon-name><tp:taxon-name-part taxon-name-part-type="genus" reg="Pediopsis">Pediopsis</tp:taxon-name-part><tp:taxon-name-part taxon-name-part-type="species" reg="femorata">femorata</tp:taxon-name-part></tp:taxon-name></italic> Hamilton <bold>22</bold> habitus, dorsal view <bold>23</bold> labels <bold>24</bold> face, frontal view <bold>25</bold> habitus, lateral view <bold>26</bold> habitus, ventral view. Scale bars: 1 mm. Images © North Carolina State University.</p></caption><graphic xmlns:xlink="http://www.w3.org/1999/xlink" xlink:href="zookeys-1149-135_article-81434__-g003.jpg" position="float" orientation="portrait" xlink:type="simple" id="oo_814389.jpg"><uri content-type="original_file" xlink:type="simple">https://binary.pensoft.net/fig/814389</uri></graphic></fig></tp:treatment-sec><ref-list><ref id="B10"><mixed-citation xmlns:xlink="http://www.w3.org/1999/xlink" xlink:type="simple"><person-group><name name-style="western"><surname>Huang</surname><given-names>KW</given-names></name><name name-style="western"><surname>Viraktamath</surname><given-names>CA</given-names></name></person-group> (<year>1993</year>) <article-title>The Macropsine Leafhoppers (<tp:taxon-name><tp:taxon-name-part taxon-name-part-type="suborder">Homoptera</tp:taxon-name-part></tp:taxon-name>: <tp:taxon-name><tp:taxon-name-part taxon-name-part-type="family">Cicadellidae</tp:taxon-name-part></tp:taxon-name>) of Taiwan.</article-title><source>Chinese Journal of Entomology</source><volume>13</volume>: <fpage>361</fpage>–<lpage>373</lpage>.</mixed-citation></ref><ref id="B6"><mixed-citation xmlns:xlink="http://www.w3.org/1999/xlink" xlink:type="simple"><person-group><name name-style="western"><surname>Dai</surname><given-names>R-H</given-names></name><name name-style="western"><surname>Li</surname><given-names>H</given-names></name><name name-style="western"><surname>Li</surname><given-names>Z-Z</given-names></name></person-group> (<year>2018</year>) <source><tp:taxon-name><tp:taxon-name-part taxon-name-part-type="subfamily">Macropsinae</tp:taxon-name-part></tp:taxon-name> from China (<tp:taxon-name><tp:taxon-name-part taxon-name-part-type="order">Hemiptera</tp:taxon-name-part></tp:taxon-name>: <tp:taxon-name><tp:taxon-name-part taxon-name-part-type="family">Cicadellidae</tp:taxon-name-part></tp:taxon-name>).</source><publisher-name>China Agriculture Press</publisher-name>, <publisher-loc>Beijing</publisher-loc>, <size units="page">240 pp</size>.</mixed-citation></ref><ref id="B9"><mixed-citation xmlns:xlink="http://www.w3.org/1999/xlink" xlink:type="simple"><person-group><name name-style="western"><surname>Hamilton</surname><given-names>KGA</given-names></name></person-group> (<year>1980</year>) <article-title>Contributions to the study of the world <tp:taxon-name><tp:taxon-name-part taxon-name-part-type="tribe">Macropsini</tp:taxon-name-part></tp:taxon-name> (<tp:taxon-name><tp:taxon-name-part taxon-name-part-type="order">Rhynchota</tp:taxon-name-part></tp:taxon-name>: <tp:taxon-name><tp:taxon-name-part taxon-name-part-type="suborder">Homoptera</tp:taxon-name-part></tp:taxon-name>: <tp:taxon-name><tp:taxon-name-part taxon-name-part-type="family">Cicadellidae</tp:taxon-name-part></tp:taxon-name>).</article-title><source>Canadian Entomologist</source><volume>112</volume>(<issue>9</issue>): <fpage>875</fpage>–<lpage>932</lpage>. <ext-link xlink:href="10.4039/Ent112875-9" ext-link-type="doi" xlink:type="simple">https://doi.org/10.4039/Ent112875-9</ext-link></mixed-citation></ref></ref-list></tp:taxon-treatment>
